# Supplementary material for: Equilibrium Studies of Iron (III) Complexes with Either Pyrazine, Quinoxaline, or Phenazine and Their Catecholase Activity in Methanol
Source: Molecules. 2022 May 19;27(10):3257. doi: 10.3390/molecules27103257 (PMC9143456; doi:10.3390/molecules27103257)
Supplement: Supplementary file 1 [file molecules-27-03257-s001.zip]

Archive with 1 entries (1 files):
- molecules-1696395-supplementary.pdf
